# Supplementary material for: Long-term stability of the urogenital microbiota of asymptomatic European women
Source: BMC Microbiol. 2021 Feb 25;21:64. doi: 10.1186/s12866-021-02123-3 (PMC7905919; doi:10.1186/s12866-021-02123-3)
Supplement: Supplementary file 1 — Additional file 1: Table S1. Species identified in each participant during first and second sampling and their relative abundance (%). Table S2. Number of observed species, Pielou’s evenness index and Shannon index per each sample. [file 12866_2021_2123_MOESM1_ESM.xlsx]

## Sheet: Table S1.
Supplementary Table S1.	Species identified in each participant during first and second sampling and their relative abundance (%).
Species	U3b	U3c	U4b	U4c	U7a	U7b	U9a	U9b	U11a	U11b	U12a	U12b	U15a	U15b	U23a	U23b	U26a	U26b	U29a	U29b
Abiotrophia_defectiva	0.358687	0	0	0	0	0	0	0	0	0	0	0	0	0	0	0	0	0	0	0
Actinomyces_europaeus	0	0	0	0	0	0	0	0	0	0	0.296472	0	0	0	0	0	0	0	0	0
Actinomyces_naeslundii	0	0	2.73973	0	0	0	0	0	0	0	0	0	0	0	0	0	0	0	0	0
Actinomyces_neuii	0.643797	0.314342	0	0	0	0.581831	0	0.0189107	0	0.0379678	3.45983	0.322123	0.0703779	0.000186525	0	0	0	0	0.015195	1.25929
Actinomyces_odontolyticus	0	0	0	0	0	0.00727289	0	0	0	0	0	0	0	0	0	0	0.0035204	0	0	0
Actinomyces_radingae	0	0	0	3.8219	0	0	0	0	0	0	0	0	0	0	0	0	0	0	0	0
Actinomyces_spp.	0	0	2.73973	0	0	0	0	0	0	0	0	0	0	0	0	0	0	0	0	0
Actinomyces_urogenitalis	0	0	0	0	0	0	0	0	0	0	0	0	0	0	0.00920501	0	0	0	0	0
Actinomyces_viscosus	3.06263	0	2.73973	0	0	0	0	0	0	0	0	0	0	0	0	0	0	0	0	0
Actinotignum_schaalii	0.275913	0	0	0	0	0	0	0	0	0	0	0	0	0	0	0	0	0	0	0
Aerococcus_urinae	0	0	0	0	0	0	0	0	0	0	0.118589	0	0	0	0	0	0	0	0	0
Anaerococcus_tetradius	0	0	0	0	0	0	0	0	0	0	0	0	0	0	0.46025	1.3282	0	0	0	0
Atopobium_minutum	0	0	0	0	0	0	0	0	5.76018	0	0	0	0	0	0	0	0	0	0	0
Atopobium_vaginae	0	0	0	0	0	0	0	0	0	0	0	0	32.8454	2.98439	19.944	0	0	0	0	0
Bacillus_simplex	0	0	0.273973	0	0	0	0	0	0	0	0	0	0	0	0	0	0	0	0	0
Bacillus_spp.	0	0	0	0	0	0	0	0	0	0	0	0	0.0703779	0	0	0	0	0	0	0
Bacteroides_vulgatus	0	0	0	0	0	0	0	0	0	0	0	0.193274	0	0	0	0	0	0	0	0
Bifidobacterium_spp.	0	0	0	61.1504	0.0600395	54.6921	0	0	0	0	0	0	0	22.3829	0.00920501	0	0	0	0.0208931	0
Brevibacillus_spp.	0	0	0	0	0	0	0	0	0	0	0.0296472	0	0	0	0	0	0	0	0	0
Brevibacterium_spp.	0	0	0	0	18.3035	0	0.100878	0	0	0	0	0	0	0	0	0	0	0	0	0
Campylobacter_ureolyticus	0	0	0	0	0	0	0	0	0	0	0	0	0	0	0.46025	0.166025	0	0	0	6.29644
Citrobacter_koseri	0	0	0	0	0	0	0	0	0	0	0	0	0	0	0	0	99.9793	0	0	0
Corynebacterium_amycolatum_xerosis	0	0.628684	0	0.00477737	0.343083	0.00727289	0	0	0.0658306	0.0421864	9.4871	0.0644247	0.0703779	0	0	0	0	0	0	0
Corynebacterium_aurimucosum	0	0	0	0	0.308774	0	0	0	0	0	1.97747	0	0	0	0	0	0	0	0	0
Corynebacterium_coyleae	0	0	0	0	0	0	0	0	0	0	7.90691	0.193274	0	0	0	0	0	0	0	0
Corynebacterium_freneyi	0	0	0	0	0	0	0	0	0	0	0	0.644247	0	0	0	0	0	0	0	0
Corynebacterium_glucuronolyticum	0	0	0	0	0	0	0	0	0	0	0.444708	0	0	0	0	0	0	0	0.000633124	0.629644
Corynebacterium_jeikeium	0	0	0	0	4.57158	0	15.6932	0	0	0	0	0	0	0	0	0	0	0	0	0
Corynebacterium_kroppenstedtii	0	0	0	0	0	0.581831	0	0	0	0	0	0	0	0	0	0	0	0	0	0
Corynebacterium_riegelii	0	0	0	0	0	0	0	0	0	0	1.20961	0	0	0	0	0	0	0	0	0
Corynebacterium_simulans	0.275913	0.86444	0	0	0	0	0	0	0	0	0.0592944	0	0	0	0	0	0	0	0	0
Corynebacterium_spp.	0.183942	0	0	0	4.57158	0	0	0	3.84122	0	0.758968	0	0.54191	0	0	0	0	0	0	0
Corynebacterium_striatum	0	0.471513	0	0	0	0	23.5381	0	0	0	0	0	0	0	0	0	0	0	0	0
Corynebacterium_tuberculostearicum	32.1898	0.943026	0.273973	0	0.480316	0	0.0336259	0.0567322	15.3616	0.210932	3.03587	0	2.34359	0	0	0	0	0	0.01013	0.377786
Cutibacterium_acnes	0	0	2.73973	0	0	0	0	0	0	0	0	0	0	0	0	0	0	0	0	0
Cutibacterium_avidum	0	0	0	0	0	0.00727289	3.36259	0	0.0329153	0	3.45983	0.0644247	0	0.00932623	0	0	0	0	0.0633124	3.14822
Dermabacter_hominis	0.0919709	0	0	0	0.0600395	0	23.5381	0	0	0	0	0	0	0	0	0	0	0	0.0177275	0
Dermacoccus_nishinomiyaensis	15.3316	0	0	0.477737	0	0	0.0336259	0.378215	0	0.000421864	0	0	0.492646	0.000932623	0	0	0	0	0	0
Dermacoccus_spp.	3.06263	0	0	0	0	0	0	0	0	0	0	0	0	0	0	0	0	0	0	0
Dialister_micraerophilus	0	0.0235756	0	0	0	0	0	0	5.76018	0.0168746	0	0	9.85291	0	0	0.166025	0	0	0	0
Dialister_pneumosintes	0	0	0	0	0	0	0	0	0	0	0	0	0	0	0	0	0	0	0	0.566679
Dialister_propionicifaciens	0	0	0	0	0	0	0	0	5.76018	0	0	0	0	0	0	0	0	0	0	0
Enterococcus_faecalis	0.57022	0	0	0.0286642	4.57158	0.0181822	0.0336259	0	0	0.101247	0.0978358	0.193274	0	0	0.0046025	0.332049	0.00720977	0	0.0633124	3.14822
Escherichia_coli	0.275913	0	0	0	0	0	0	0	0.0329153	0.0421864	0	0	0	4.66311e-05	0	0	0	90.7015	0	0.00629644
Facklamia_hominis	0	0	0	0	0	0	0	0	0	0.0421864	0.0296472	0	0	0	0	0	0	0	0	0.0629644
Finegoldia_magna	0	0	0	0.477737	0	0	0	0	10.2696	0.253119	3.45983	1.93274	0	0	8.28451	6.64099	3.5204e-06	0	0	3.14822
Fusobacterium_nucleatum	0	0	0	0.429964	0	0	0	0	0	0	0	0	0.0914913	0	0	0	0	0	0	0
Gardnerella_vaginalis	0	0	0	0	0	0	0	0	3.84122	0	0	0	0	44.7659	0	0	0	0	92.1828	12.5929
Gardnerella_swidsinskii	0	0	0	0	0	0	0	0	0	0	0	0	49.2646	29.8439	0	0	0	0	0	0
Gardnerella_genomospecies_3	0	0	0	0	0	0	0	0	0	0	0	48.9628	0	0	59.8326	25.2358	0	0	0	0
Gemella_haemolysans	0	0	2.73973	0	0	0	0	0	0	0	0	0	0	0	0	0	0	0	0	0
Gemella_sanguinis	0	0	2.73973	0	0	0	0	0	0	0	0	0	0	0	0	0	0	0	0	0
Granulicatella_adiacens	0.0919709	0	0	0	0	0	0	0	0	0	0	0	0	0	0	0	0	0	0	0
Kocuria_rhizophila	0.275913	0	0	0.0477737	0	0	0	0	0.0329153	0	0	0	0.0703779	0	0	0	0	0	0	0
Kocuria_rosea	0	0	0	0	0	0.000727289	0	0	0	0	0	0	0	0	0	0	0	0	0	0
Lactobacillus_gasseri	0	0	0	0	0	0	0	0	0	0	0	0	0	0	0	0	0	0	6.39455	0.629644
Lacticaseibacillus_rhamnosus	0	0	0	0	0	1.16366	0	0	0	0	0	0	0	0	0	0	0	0	0	0
Lactobacillus_crispatus	0	0	1.09589	0.907701	0	0	15.4679	98.3359	23.0407	98.885	0	30.9239	0	0	0.846861	26.564	0	0	0	0
Lactobacillus_delbruecki	0	0	0	0	24.0158	0	0	0	0	0	0	0	0	0	0	0	0	0	0	0
Lactobacillus_iners	0	0	0	0	0	0	0	0	1.31661	0	0	9.98583	0	0	0	0	0	0	0	0
Lactobacillus_jensenii	0	0	0	0	0	0	0	0	0	0	20.753	0	0	0	7.82426	25.2358	0.00644937	0.148691	0	0
Limosilactobacillus_mucosae	0	0	0.273973	0	0	0	0	0	0	0	0	0	0	0	0	0	0	0	0	0
Lactobacillus_mulieris	0	0	0	0	0	0	0	0	0	0	0	0	0	0	0	0	0	0.0796983	0	0
Lactobacillus_paragasseri	0	0	0	5.25511	32.0268	34.9099	0	0	0	0	0	0	0.140756	0	0	0	0	0	0	0
Limosilactobacillus_nov_sp_1	0	0	0	0	0	0	0	0	23.0407	0	0	0	0	0	0	0	0	0	0	0
Limosilactobacillus_nov_sp_2	0	0	0	0	0	0	0.988601	0	0	0	0	0	0	0	0	0	0	0	0	0
Limosilactobacillus_vaginalis	0	0	0	0	0.0600395	0	0	0	0	0	0	0	0	0	0	0	0	0	0	0
Micrococcus_luteus	0.183942	0.0785855	5.47945	0.477737	0.0600395	0	0.0336259	0.075643	0	0	0.0504002	0.00644247	0.281512	0.000466311	0.46025	0.0166025	0	8.92146	0	6.29644
Micrococcus_spp.	0.0919709	0	0	0	0	0	0	0	0	0	0	0	0	0	0	0	0	0	0	0
Moraxella_osloensis_Enhydrobacter_aerosaccus	0.257519	0	0	0	0.0600395	0	0.0336259	0.0189107	0	0	0	0	0.0703779	4.66311e-05	0	0.00166025	0	0	0	0.00629644
Neisseria_flava_perflava_subflava	0.0919709	0	0.273973	0	0	0	0	0	0	0	0	0	0	0	0	0.00498074	0	0	0	0
Oligella_urethralis	0	0	0	0	0	0	0	0	0	0	2.96472	0	0	0	0	0	0	0	0	0
Paracoccus_yeei	0	0	0	0.00955475	0	0	0	0	0	0	0	0	0	0	0	0.00166025	0	0	0	0
Parvimonas_micra	0	0	0	0	0	1.74549	0	0	0	0	0	0	0	0	0	0	0	0	0	0
Peptoniphilus_asaccharolyticus	0	0	0	0	0.300197	1.16366	0	0	1.31661	0.0843729	0.355766	0.644247	0	0	0.01841	5.31279	3.5204e-06	0	0.0633124	0
Peptoniphilus_coxii	0	0	0	0	0	0	0	0	0	0	0	0	0	0	0	0	0.0035204	0	0	0
Peptoniphilus_duerdenii	0	0	0	0	0	0	0	0	0	0	3.45983	0	0	0	0	0	0	0	0	0
Peptoniphilus_lacrimalis	0	0	0	26.7533	0	0	0	0	0	0.0303742	0	0	0	0	0	0	0	0	0	0
Prevotella_bivia	0	0.0157171	0	0	0	0	0	0	0	0	0.296472	0	0.0914913	0.00466311	0.0046025	0	0	0	0	5.03715
Prevotella_melaninogenica	0	0	2.73973	0	0	0	0	0	0	0	0	0	0	0	0	0	0	0	0	0
Prevotella_spp.	0	0	0	0	0	0	0	0	0	0	0	0	0.0914913	0	0	0	0	0	0	0
Propionimicrobium_lymphophilum	0	0	0	0	0	0	0	0	0	0	3.45983	0	0	0	0	0	0	0	0	0
Pseudoclavibacter_spp.	0	0	0	0	0	0	0	0	0	0	0.0592944	0	0	0	0	0	0	0	0	0
Pseudoglutamicibacter_cumminsii	0	0	0	0	4.57158	0	0	0	0	0	4.83842	0.0644247	0	0	0	0	0	0	0	0
Rhizobium_radiobacter	0	0	0	0	0	0	0	0	0	0	0	0	0	0.000466311	0	0	0	0	0	0
Roseomonas_mucosa	0	0	0	0.0477737	0	0	0	0	0	0	0	0	0	0	0	0	0	0	0	0
Rothia_aeria	0	0	2.73973	0	0	0	0	0	0	0	0	0	0	0	0	0	0	0	0	0
Rothia_dentocariosa	1.03007	0	0	0	0	0	0	0	0	0	0.355766	0	0	0	0	0	0	0	0	0
Rothia_mucilaginosa	0.965695	0	0	0	0	0.00727289	0	0	0	0	0.889416	0	0	0	0	0	0	0	0	0
Slackia_exigua	0	0	0	0	0	0	0	0	0	0	0	0	0	0	0.46025	0	0	0	0	0
Staphylococcus_aureus	0	0.314342	0	0	2.8047	0.145458	16.6784	0	0	0	0	0	0	0	0	0	0	0	0	0
Staphylococcus_capitis	0.0919709	0.314342	0	0	0	0.0727289	0	0.189107	0.0329153	0	0.435814	0	0.140756	0.00466311	0	0	0	0	0	0
Staphylococcus_caprae	0	0	0	0	0	0	0.134504	0.0567322	0	0	0	0.644247	0	0	0	0	0	0	0.00126625	0
Staphylococcus_carnosus	0	0	0.273973	0	0	0	0	0	0	0	0.0296472	0	0.0703779	0	0	0	0	0	0	0
Staphylococcus_condimenti	0	0	0	0	0	0	0	0	0	0	0.0296472	0	0	0	0	0	0	0	0	0
Staphylococcus_epidermidis	0.275913	1.88605	0.273973	0.0477737	0.488893	0.0509102	0.235381	0.378215	0.197492	0.126559	9.93181	0.644247	0.844535	4.66311e-05	0	0.13282	0	0.148691	0.0265912	25.1857
Staphylococcus_haemolyticus	0.275913	0.392927	6.84932	0.0477737	0.9349	0.0363644	0	0.189107	0	0	12.2146	0	1.40756	9.32623e-05	0	0.0232435	0	0	0.000633124	0.125929
Staphylococcus_hominis	0.0919709	0	0	0	0	0.000727289	0.0336259	0.283661	0.131661	0.0843729	0.118589	0	0.936026	0	0	0	0	0	0.0633124	0
Staphylococcus_lugdunensis	0.0919709	0.392927	0	0.00955475	0	0.0145458	0.0336259	0	0	0	2.37178	1.28849	0.0703779	0.000932623	0	0	0	0	0	0
Staphylococcus_pasteuri	0	0.0785855	0	0	0	0	0	0	0	0	0	0	0	0	0	0	0	0	0	0
Staphylococcus_petrasii	0.0919709	0	0	0	0	0	0	0	0	0	0	0	0	0	0	0	0	0	0	0
Staphylococcus_saprophyticus	0	0	0	0	0	0	0	0.0189107	0	0	0	0.00644247	0	0	0	0	0	0	0.949686	0
Staphylococcus_simulans	0	0	0	0	0	0	0	0	0	0	0	0	0	0	0	0.0166025	0	0	0	0
Staphylococcus_spp.	0	0	0	0	0	0	0	0	0	0	0.257931	0	0.0703779	0	0	0	0	0	0	0
Staphylococcus_warneri	0.119562	4.40079	0	0.00477737	0	0	0	0	0	0	0	1.28849	0	4.66311e-05	0	0	0	0	0.0633124	0
Streptococcus_agalactiae	32.1898	88.6444	0	0	0	0.0727289	0.0269007	0	0	0	0	0	0	0	0	0	0	0	0	25.1857
Streptococcus_anginosus	0	0.235756	0	0	1.28656	4.65465	0	0	0.164577	0.0421864	0.435814	0.644247	0.0703779	0.000932623	1.38075	8.63328	0	0	0.0633124	6.29644
Streptococcus_cristatus	0.22073	0	0	0	0	0	0	0	0	0	0	0	0	0	0	0	0	0	0	0
Streptococcus_mitis_oralis	1.10365	0	54.7945	0	0	0.00727289	0	0	0	0	0	1.28849	0	0	0	0.185948	0	0	0	0
Streptococcus_parasanguinis	0	0	0	0	0	0	0	0	0	0	0.0296472	0	0	0	0	0	0	0	0	0
Streptococcus_salivarius_vestibularis	1.83942	0	2.73973	0	0.0600395	0	0	0	0	0	0.800474	0	0	0	0	0.00166025	0	0	0	0
Streptococcus_sanguinis	4.29504	0	2.73973	0	0.0600395	0	0	0	0	0	0	0	0	0	0	0	0	0	0	0
Streptococcus_spp.	0	0	0	0	0	0	0	0	0	0	0.0296472	0	0	0	0	0	0	0	0	0
Veillonella_atypica	0	0	0	0	0	0.0218187	0	0	0	0	0	0	0	0	0	0	0	0	0	0
Veillonella_parvula	0	0	2.73973	0	0	0.0363644	0	0	0	0	0	0	0	0	0	0	0	0	0	0

## Sheet: Table S2.
Supplementary Table S2. Number of observed species, Pielou’s evenness index and Shannon index per each sample.
Sample	Observed species / Chao1	Pielou’s evenness index	Shannon index
U3b	32	0.220651	1.87236
U3c	17	0.0746967	0.588087
U4b	21	0.224548	1.90297
U4c	18	0.19032	1.09545
U7a	22	0.257768	1.91974
U7b	24	0.181304	1.11237
U9a	18	0.280789	1.76987
U9b	12	0.0132644	0.117826
U11a	19	0.287464	2.10254
U11b	15	0.00818283	0.0866684
U12a	39	0.247124	2.72421
U12b	21	0.214668	1.41981
U15a	24	0.200982	1.32946
U15b	18	0.228187	1.16281
U23a	15	0.217462	1.23738
U23b	19	0.267345	1.71856
U26a	7	0.000212798	0.00224024
U26b	5	0.105229	0.329176
U29a	17	0.0515496	0.33112
U29b	19	0.285143	2.13854
